# Supplementary material for: Process evaluation of health system costing – Experience from CHSI study in India
Source: PLoS One. 2020 May 13;15(5):e0232873. doi: 10.1371/journal.pone.0232873 (PMC7219765; doi:10.1371/journal.pone.0232873)
Supplement: S2 Data — (XLSX) [file pone.0232873.s002.xlsx]

## Sheet: Sheet1
MRU	STATE:	YEAR OF ESTABLISHMENT OF MRU:	BED CAPACITY OF HOSPITAL:		Department 1						Department 2						Department 3						Department 4						Department 5						Department 1									Department 2
				Number of Departments Allotted	Department Allotted	Date of initiation of data collection	Date of completion of data collection	Date of completion of Data entry	Date of submission of queries	Date Of final data sharing	Department Allotted	Date of initiation of data collection	Date of completion of data collection	Date of completion of Data entry	Date of submission of queries	Date Of final data sharing	Department Allotted	Date of initiation of data collection	Date of completion of data collection	Date of completion of Data entry	Date of submission of queries	Date Of final data sharing	Department Allotted	Date of initiation of data collection	Date of completion of data collection	Date of completion of Data entry	Date of submission of queries	Date Of final data sharing	Department Allotted	Date of initiation of data collection	Date of completion of data collection	Date of completion of Data entry	Date of submission of queries	Date Of final data sharing	Name of department	OPD Total number	Source	IPD Total number	Source	ICU Total number	Source	Surgeries Total number	Source	Name of department	OPD Total number	Source	IPD Total number	Source	ICU Total number
1	S1	2018	527	3	General Surgery	2018-06-20	2018-07-25	2018-08-20		2019-02-19	Orthopedic	2018-06-20	2018-07-25	2018-08-20		2019-02-15	Urology	2018-06-20	2018-07-25	2018-08-20		2019-02-19	NA	NA	NA	NA	NA	NA	NA	NA	NA	NA	NA	NA	General surgery	21536	Reports from department, registers and data	812	Reports from department, registers and data	NA		842	Reports from department, registers and data	Orthopaedic	34181	Reports from department, registers and data	329	Reports from department, registers and data
2	S2	2014	750+	4	ENT	2018-06-02	2018-07-21	2018-07-23	2018-12-21		Ophthalmology	2018-06-02	2018-07-27	2018-07-30	2018-12-28		Orthopaedics	2018-07-23	2018-08-16	2018-08-20	2018-12-21		OBG	2018-08-06	2018-09-26	2018-10-01	2019-01-23	NA	NA	NA	NA	NA	NA	NA	ENT	51453	Physical register of OPD maintained by OPD sister incharge	2510	Physical register of IPD maintained by IPD sister incharge	NA	No separate ICU	2389	Physical register of OT maintained by OT sister incharge	Ophthalmology	38906	Physical register of OPD maintained by OPD sister incharge	1485	Physical register of IPD maintained by IPD sister incharge
3	S3	2014	950	3	Orthopaedics	2018-09-08	2018-09-28	2018-10-05	2019-11-13	2019-01-05	Urology	2018-10-04	2019-01-10	2019-02-19	2019-03-06	2019-03-12	General Surgery	2019-01-21	2019-02-12	2019-02-28	2019-03-15	2019-03-20	NA	NA	NA	NA	NA	NA	NA	NA	NA	NA	NA	NA	Orthopaedics	69275	MRO & OPD register	5434	MRO	NA	No separate ICU	5244	OT I/C & Registers	Urology	25279	MRO & OPD register	1258	MRO
4	S4	1926	1800	4	Urology	2018-06-21	2018-07-21	2018-08-08	2018-10-23	2019-03-12	CVTS	2018-08-09	2018-09-21	2018-10-04	2018-10-29	2019-03-15	Cardiology	2018-08-09	2018-09-21	2018-10-04	2018-10-29	2019-03-15	General surgery	2018-10-05	2018-11-05	2018-12-12	2018-12-20	2019-03-26	NA	NA	NA	NA	NA	NA	Urology	12734	MRD	1295	MRD	375	MRD	375	MRD	CVTS	13713	MRD	4175	MRD	635
5	S5	2017	4000	5	Ophthalmology	2018-05-21	2018-10-04	2019-01-10	2019-03-15	2019-03-15	ENT	2018-05-21	2018-10-04	2019-01-10	2019-03-15	2019-03-15	General Surgery	2018-06-01	2018-12-15	2019-01-10	2019-03-15	2019-03-15	OBG	2018-06-01	2019-01-05	2019-01-30	2019-03-15	2019-03-15	Plastic Surgery	2018-10-01	2018-12-31	2019-01-10	2019-03-15	2019-03-15	Ophthalmology	44970	Patient record register	3310	Patient record register	NA		3777	Patient record register	ENT	80457	Patient record register	1578	Patient record register
6	S6	2015	2282	4	Ophthalmology	2018-10-01	2018-12-15	2019-01-28	2019-02-13	2019-03-05	Cardiology	2018-10-15	2019-01-15	2019-01-28	2019-02-13	2019-03-05	Orthopedics	2018-12-15	2018-12-15	2019-01-29	2019-02-13	2019-03-05	OBG	2019-01-01	2019-01-15	2019-02-01	2019-03-05	2019-03-05	NA	NA	NA	NA	NA	NA	Ophthalmology	137116	Registers & Computer records	9529	Registers & Computer records	NA	-	8834	Registers & Computer records	Cardiology	158734	Registers & Computer records	15338	Registers & Computer records	0
7	S7	2015	837	4	ENT	2018-06-07	2018-06-13	2018-06-27	2019-01-03	2019-03-05	Ophthalmology	2018-06-14	2019-01-15	2018-06-27	2019-01-03	2019-01-16	Orthopedics	2018-06-26	2018-07-09	2018-08-31	2019-01-03	2019-01-11	OBG	2018-08-03	2018-09-04	2018-09-15	2019-01-03	2019-01-22	NA	NA	NA	NA	NA	NA	ENT	27650	Nominal Registers & Computer records	1253	Registers & Computer records	12	Records	1412	Registers & Computer records	Ophthalmology	32181	Registers & Computer records	3427	Registers & Computer records	18
8	S8	2014	3000	4	Cardiology	2018-06-21	2018-10-25	2018-11-16	2019-01-18	2019-03-10	CTVS	2018-06-21	2018-10-25	2018-11-16	2019-01-18	2019-03-10	General Surgery	2018-06-21	2018-10-25	2018-11-16	2019-01-18	2019-03-10	Urology	2018-06-21	2018-10-25	2018-11-16	2019-01-18	2019-03-10	NA	NA	NA	NA	NA	NA	Cardiology	282579	Records	22803	Records	7851	Records	1967	Records	Cardiothoracic	43837	Records	1567	Records	1257
9	S9	2015	1006	4	Orthopaedics	2018-06-02	2018-06-20	2018-07-01	2018-11-05	2018-12-17	OBG	2018-06-25	2018-07-15	2018-07-22	2018-11-05	2018-12-17	Opthalmology	2018-07-17	2018-07-25	2018-07-31	2018-11-05	2018-12-28	ENT	2018-07-23	2018-08-15	2018-08-20	2018-11-05	2018-12-28	NA	NA	NA	NA	NA	NA	Orthopaedics	56040	Physical Record	3509	Physical Record	12	Physical Record	5044	Physical Record	OBG	41540	Physical Record	18548	Physical Record	66
10	S10	2017	1850	4	Ophthalmology	2018-07-05	2018-12-01	2018-12-30	2019-01-31	2018-12-30	ENT	2018-07-05	2018-12-01	2019-01-10	2019-02-02	2019-01-10	OBG	2018-07-05	2018-12-01	2018-12-31	2019-02-08	2019-01-07	General Surgery	2018-07-05	2018-12-01	2018-12-31	2019-03-09	2019-01-08	NA	NA	NA	NA	NA	NA	Ophthalmology	5377	Register	98	Register	NA	NA	1170	Register	ENT	204955	Register	2728	Register	NA
11	S11	NA	1420	4	Cardiology	2018-09-03	14/02/ 19 (Only apportioning data collected)	2019-01-11	2019-01-11	2019-02-15	Urology	2018-09-18	2018-11-10	2018-11-16	2019-01-24	2019-03-06	ENT	2018-09-10	2018-12-15	2109-01-04	2019-01-15	2019-02-15	CTVS	2018-09-20	15/02/19 (Only apportioning data collected)	2019-01-21	2019-01-27	2019-03-03	NA	NA	NA	NA	NA	NA	Cardiology	95497	MRD	IPD combined for cardiology and medicine. Cardiology- 1268, Medicine-1284	Cardiology+ Medicine IPD	CCU (Coronary care unit)- 6442 (out of 6442, 1128 are transfer admissions )	MRD	6519	Cathology lab	Urology	54297	HMIS	4794	HMIS	NA
[truncated: 583 more columns]
